# Supplementary material for: Natural Killer Cells Regulate Pulmonary Macrophages Polarization in Host Defense Against Chlamydial Respiratory Infection
Source: Front Cell Infect Microbiol. 2022 Jan 4;11:775663. doi: 10.3389/fcimb.2021.775663 (PMC8764407; doi:10.3389/fcimb.2021.775663)
Supplement: Supplementary file 2 [file Table_1.xlsx]

## Sheet: Sheet1 (2)
	Table S1. mRNA Primer sequences
	Gene name	Species	Primer sequences（5'-3'）
	Arg-1	mouse	Forward primer: TGTCCCTAATGACAGCTCCTT
			Revers primer: GCATCCACCCAAATGACACAT
	iNOS	mouse	Forward primer: GGAGTGACGGCAAACATGACT
			Revers primer: TCGATGCACAACTGGGTGAAC
	TNF-α	mouse	Forward primer: CAGGCGGTGCCTATGTCTC
			Revers primer: CGATCACCCCGAAGTTCAGTAG
	IL-6	mouse	Forward primer: CTGCAAGAGACTTCCATCCAG
			Revers primer: AGTGGTATAGACAGGTCTGTTGG
	IL-10	mouse	Forward primer: CTTACTGACTGGCATGAGGATCA
			Revers primer: GCAGCTCTAGGAGCATGTGG
超声仪	GAPDH	mouse	Forward primer: AGGTCGGTGTGAACGGATTTG
倒置显微镜			Revers primer: TGTAGACCATGTAGTTGAGGTCA
微量加样器
电子天平	Table S2. microRNAs Primer sequences
精密电子天平	Gene name	Accession	Primer sequences （5'-3'）
电热恒温水浴锅	mmu-miR-155-5p	MIMAT0000165	RT primer：CCAGAAACCGATCAGAGTGTCCCCTATCA
制冰机			Forward primer：CGCCATGTTTAATGCTAATCGTGA
酶标仪			Revers primer：TTCCAGAAACCGATCAGAGTGT
-80℃超低温冰箱	U6		RT primer: TCCAGTTATTGCGACGTGTATATGTGCTG
冰箱			Forward primer: CAAACGTGCTCGCTTCGG
高速低温离心机			Revers primer: AGATCCAGTTATTGCGACGTGT
台式低速离心机
高速离心机
掌上离心机
细胞培养用耗材
注射器
恒温金属浴
37℃恒温生化培养箱
水平摇床
磁力搅拌器
液氮罐
超微量紫外分光光度计
超净工作台
